# Supplementary material for: The BRCA2-MEILB2-BRME1 complex governs meiotic recombination and impairs the mitotic BRCA2-RAD51 function in cancer cells
Source: Nat Commun. 2020 Apr 28;11:2055. doi: 10.1038/s41467-020-15954-x (PMC7188823; doi:10.1038/s41467-020-15954-x)
Supplement: Supplementary file 4 — Source Data [file 41467_2020_15954_MOESM4_ESM.xlsx]

## Sheet: Figure 1a
	MEILB2 Y2H
	Gene name	Total Number of Clone	Number of Original Clone
	4930432K21RIK	14	6
	Cotl1	6	2
	Chtf18	5	4
	Otub1	4	4
	Anapc16	4	3
	Brca2	3	3
	Tle3	3	3
	Tfcp2	3	2
	Wdr18	2	2

## Sheet: Figure 3a
	3 WT mice
	BRME1 foci numbers
	WT	n=23	n=19	n=16	n=17	n=16
	Stages	Lep	Zygo	Early-Pachy	Late-Pachy	DIP
		4	245	164	1	11
		1	294	133	0	7
		2	242	24	1	1
		25	260	98	0	0
		116	217	146	3	1
		196	243	134	0	0
		3	269	160	0	0
		45	290	171	3	0
		0	249	168	1	0
		1	250	181	0	0
		0	227	137	1	0
		249	316	145	0	0
		22	289	152	1	1
		0	286	113	3	4
		1	241	126	0	0
		17	263	126	0	1
		56	285		1
		175	280
		1	261
		0
		1
		201
		252

## Sheet: Figure 3b
	2 WT mice
	BRME1 and MEILB2 co-staining	Stages	BRME1 foci numbers	MEILB2 foci numbers	overlap
		Late Leptotene	141	159	133
		Late Leptotene	105	110	93
		Late Leptotene	210	220	157
		Late Leptotene	186	153	140
		Late Leptotene	206	170	147
		sum	848	812	670
			0.790094	0.825123
		Stages	BRME1 foci numbers	MEILB2 foci numbers	overlap
		Zygotene	183	183	140
		Zygotene	243	199	167
		Zygotene	269	254	216
		Zygotene	262	249	242
		Zygotene	230	216	169
		Zygotene	318	332	284
		Zygotene	231	209	190
		Zygotene	227	230	190
		Zygotene	211	195	164
		sum	2174	2067	1762
			0.810488	0.852443
		Stages	BRME1 foci numbers	MEILB2 foci numbers	overlap
		EP	130	143	117
		EP	193	196	180
		EP	196	195	193
		EP	157	179	146
		EP	174	156	131
		EP	155	185	139
		EP	159	145	125
		sum	1164	1199	1031
			0.885739	0.859883

## Sheet: Figure 3e
		3 WT mice
		GFP-BRME1-F foci Numbers		GFP-BRME1-N foci Numbers		GFP-BRME1-C foci Numbers		GFP-BRME1-MBD foci Numbers
		n=19	n=16	n=16	n=17	n=16	n=16	n=18	n=21
		ZYGO	EP	ZYGO	EP	ZYGO	EP	ZYGO	EP
		214	159	0	0	203	101	237	91
		261	120	0	0	318	92	143	107
		216	96	0	0	145	147	195	108
		228	94	0	0	214	79	246	120
		142	118	0	0	241	135	203	118
		221	75	0	0	166	103	145	119
		193	77	0	0	179	93	190	132
		146	91	0	0	179	110	261	142
		191	104	0	0	168	85	165	113
		240	100	0	0	192	120	178	54
		311	73	0	0	237	93	253	102
		181	98	0	0	249	86	169	95
		186	103	0	0	216	69	259	100
		160	95	0	0	157	129	145	132
		185	140	0	0	221	144	205	138
		209	95	0	0	163	95	238	121
		199			0			279	57
		162						189	100
		144							116
									87
									84

## Sheet: Figure 3f
	2 mice				2 mice				2 mice				2 mice
	WT				Spo11 KO				Dmc1 KO				Meil2 KO
	n=10				n=11				n=12				n=13
	BRME1 foci numbers	RPA2 foci numbers	overlap		BRME1 foci numbers	RPA2 foci numbers	overlap		BRME1 foci numbers	RPA2 foci numbers	overlap		BRME1 foci numbers	RPA2 foci numbers	overlap
	283	319	239		0	5	0		290	325	281		3	241	3
	264	273	252		4	5	0		220	257	205		0	324	0
	260	270	248		0	0	0		267	267	237		2	248	0
	273	288	256		6	4	0		266	276	254		1	308	1
	225	235	206		3	2	0		253	240	218		1	297	0
	181	199	155		1	4	0		221	249	211		0	249	0
	223	232	203		0	0	0		206	230	192		2	350	2
	174	183	160		0	0	0		247	264	234		0	263	0
	183	205	164		5	6	3		240	258	226		0	239	0
	245	252	220		1	1	1		241	302	218		0	254	0
					0	0	0		233	264	222		0	296	0
									236	315	231		0	244	0
													0	338	0

## Sheet: Figure 4f
		Testis sections from 2 pairs of mice
		At least 4 TUNEL POSITIVE CELLS	UNIT TUEBLES
			WT	TUNEL Positive TUBULES	TUNEL Negtive TUBULES	MI TUNEL POSITIVE TUBULES
				2	62	0
				5	89	2
				5	86	2
				4	89	2
				4	74	1
				5	91	2
				3	94	1
				5	70	1
			SUM	33	655	11
			688
				4.79651	95.2035
			Brme1 KO	TUNEL Positive TUBULES	TUNEL Negtive TUBULES	MI TUNEL POSITIVE TUBULES
				24	68	3
				38	97	5
				36	94	5
				17	63	2
				14	29	2
				32	78	3
				31	69	4
				21	62	2
			SUM	213	560	26
			773
				27.555	72.445

## Sheet: Figure 4h
WT	cell NO.	Signal intensiity	Background	Signal-background				Brme1 KO	cell NO.	Signal intensiity	Background	Signal-background	relative intensity	WT	Brme1 KO
Mouse 1	34	5838	4945	902.4				Mouse 1	12	4821	4531	239		0.903528	0.239299
		6364	4856	1428.4						5068	4539	486		1.43019	0.486608
		5298	4999	362.4						5167	4529	585		0.362853	0.585731
		6076	4940	1140.4						4765	4504	183		1.14183	0.183229
		6052	4938	1116.4						4746	4597	164		1.1178	0.164205
		5702	4935.6	766.4						4849	4613	267		0.767358	0.267334
		6059		1123.4						4746	4597	164		1.1248	0.164205
		5371		435.4						4587	4608	5		0.435944	0.00500625
		5137		201.4						5144	4644	562		0.201652	0.562703
		5469		533.4						4741	4658	159		0.534067	0.159199
		5416		480.4						4892	4582	310		0.481001	0.310388
		5304		368.4						5201		619		0.368861	0.619774
		5611		675.4						4759		177		0.676244	0.177221
		5435		499.4						4723		141		0.500024	0.141176
		5769		833.4						4892		310		0.834442	0.310388
		6179		1243.4						4898		316		1.24495	0.316395
		5365		429.4						4969		387		0.429937	0.387484
		5496		560.4						5033		451		0.561101	0.451564
		5251		315.4						5247		665		0.315794	0.665831
	37	6750	5469	1150.43					26	4870	4584	358		1.15187	0.358448
		6812	5621	1212.43						5062	4513	550		1.21394	0.550688
		5959	5571	359.429						4848	4477	336		0.359878	0.33642
		7903	5717	2303.43						4710	4401	198		2.30631	0.198248
		6647	5575	1047.43						4973	4432	461		1.04874	0.461576
		7204	5558	1604.43						5185	4536	673		1.60643	0.673841
		6827	5686	1227.43						4689	4393	177		1.22896	0.177221
		6118	5599.57	518.429						4675	4765	163		0.519077	0.163204
		6021		421.429						5357	4512.62	845		0.421955	0.846057
		6486		886.429						4910		398		0.887537	0.398498
		6224		624.429						5296		784		0.625209	0.78498
		6688		1088.43						5359		847		1.08979	0.848059
		5903		303.429						5048		536		0.303808	0.53667
		6074		474.429						4938		426		0.475022	0.426533
		5945		345.429						4685		173		0.34586	0.173216
		6858		1258.43						4555		43		1.26	0.0430538
		6099		499.429						4548		36		0.500053	0.036045
		6136		536.429						5263		751		0.537099	0.751939
		6118		518.429						5051		539		0.519077	0.539674
		6006		406.429						4938		426		0.406937	0.426533
	46	4789	4463	208					19	5307	4978	503		0.20826	0.503629
		4763	4431	182						5264	4944	460		0.182228	0.460575
		5347	4556	766						5388	4868	584		0.766958	0.58473
		5061	4581	480						5044	4900	240		0.4806	0.2403
		5039	4477	458						5161	4642	357		0.458573	0.357446
		5419	4720	838						5039	4695	235		0.839048	0.235294
		5010	4548	429						5071	4742	267		0.429536	0.267334
		6149	4892	1568						5131	4742	327		1.56996	0.327409
		6161	4561	1580						4998	4785	194		1.58198	0.194243
		5630	4581	1049						5208	4747	404		1.05031	0.404505
		5164		583						5304	4804.3	500		0.583729	0.500625
		6210		1629						5126		322		1.63104	0.322403
		6364		1783						5086		282		1.78523	0.282353
		6119		1538						5135		331		1.53992	0.331414
		5164		583						4907		103		0.583729	0.103129
		5411		830						5224		420		0.831038	0.420525
		5764		1183						4979		175		1.18448	0.175219
		5196		615						5015		211		0.615769	0.211264
		5373		792						4799		-5		0.79299	-0.00500625
		5017		436						4979		175		0.436545	0.175219
		5309		728						5232		428		0.72891	0.428535
Mouse 2	48	6260	5337	828				Mouse2	46	5570	4770	837		0.829035	0.838047
		6430	5561	998						5564	4772	831		0.999248	0.832039
		8135	5643	2703						4864	4762	131		2.70638	0.131164
		6906	5303	1474						5101	4727	368		1.47584	0.36846
		6043	5552	611						4968	4920	235		0.611764	0.235294
		6085	5286	653						5002	4747	269		0.653816	0.269336
		6024	5346	592						4972	4663	239		0.59274	0.239299
		6060	5432.57	628						5130	4569	397		0.628785	0.397496
		7025		1593						4877	4571	144		1.59499	0.14418
		6479		1047						4834	4835	101		1.04831	0.101126
		6420		988						4787	4733.6	54		0.989235	0.0540675
		7439		2007						4792		59		2.00951	0.0590738
		6120		688						4754		21		0.68886	0.0210263
		6166		734						4939		206		0.734918	0.206258
		6135		703						5130		397		0.703879	0.397496
		6370		938						4913		180		0.939173	0.180225
		5721		289						5012		279		0.289361	0.279349
		6068		636						5601		868		0.636795	0.869085
		6042		610						5568		835		0.610763	0.836044
		6604		1172						5218		485		1.17347	0.485606
	29	6590	5439	784					75	4632	4470	142		0.78498	0.142178
		6529	5485	723						4704	4494	214		0.723904	0.214268
		6026	5598	220						4711	4508	221		0.220275	0.221276
		7026	5939	1220						4717	4460	227		1.22153	0.227284
		7445	6121	1639						4895	4475	405		1.64105	0.405506
		7368	6118	1562						4745	4416	255		1.56395	0.255319
		7495	6316	1689						4594	4432	104		1.69111	0.10413
		7396	5619	1590						4664	4417	174		1.59199	0.174218
		8141	5524	2335						4809	4671	319		2.33792	0.319399
		8550	5910	2744						4753	4669	263		2.74743	0.263329
		8304	5806.9	2498						4582	4430	92		2.50112	0.092115
		6900		1094						4746	4439	256		1.09537	0.25632
		5866		60						4728	4490.08	238		0.060075	0.238298
		6806		1000						4647		157		1.00125	0.157196
		6251		445						4611		121		0.445556	0.121151
		6719		913						4552		62		0.914142	0.0620775
		7118		1312						4903		413		1.31364	0.413516
		6937		1131						4811		321		1.13241	0.321401
		6954		1148						5115		625		1.14944	0.625781
		6977		1171						4638		148		1.17246	0.148185
	12	6270	5256	1217					13	5330	4756	501		1.21852	0.501626
		7226	5161	2173						5324	4741	495		2.17572	0.495619
		6163	4870	1110						4920	4746	91		1.11139	0.0911138
		6649	4840	1596						5144	5095	315		1.598	0.315394
		7032	5210	1979						5255	4914	426		1.98147	0.426533
		6239	5086	1186						5013	4843	184		1.18748	0.18423
		6023	4981	970						5357	4815	528		0.971213	0.52866
		7466	5024	2413						5569	4772	740		2.41602	0.740925
		7466	5053.5	2413						5408	4781	579		2.41602	0.579724
		6060		1007						5222	4829.22	393		1.00826	0.393491
		6724		1671						5021		192		1.67309	0.19224
		6912		1859						5168		339		1.86132	0.339424
		5949		896						5027		198		0.89712	0.198248
		5510		457						5068		239		0.457571	0.239299
		5869		816						5039		210		0.81702	0.210263
		5345		292						5102		273		0.292365	0.273341
		5510		457						4870		41		0.457571	0.0410513
		5601		548						4872		43		0.548685	0.0430538
		5768		715						4976		147		0.715894	0.147184
		5594		541						4888		59		0.541676	0.0590738
	20	5934	4824	1083					3	4805	4564	64		1.08435	0.06408
		6087	4825	1236						4833	4582	92		1.23755	0.092115
		5361	4824	510						4833	4684	92		0.510638	0.092115
		6035	5019	1184						4845	4740	104		1.18548	0.10413
		7286	4838	2435						5232	4737	491		2.43804	0.491614
		6394	4695	1543						5200	4722	459		1.54493	0.459574
		6056	4816	1205						5063	4854	322		1.20651	0.322403
		5505	4947	654						4989	4838	248		0.654818	0.24831
		5303	4876	452						5140	4891	399		0.452565	0.399499
		5549	4851.56	698						4960	4805	219		0.698873	0.219274
		5600		749						5211	4741.7	470		0.749937	0.470588
		6018		1167						5039		298		1.16846	0.298373
		5610		759						4893		152		0.759949	0.15219
		5460		609						5407		666		0.609761	0.666833
		6086		1235						5172		431		1.23654	0.431539
		6277		1426						5454		713		1.42778	0.713891
		6251		1400						4966		225		1.40175	0.225281
		6486		1635						5003		262		1.63704	0.262328
		5551		700						5540		799		0.700875	0.799999
		6050		1199						5139		398		1.2005	0.398498
													av	1	0.329075
				998.751

## Sheet: Figure 4i
		3 pairs of mice
			MEILB2 foci numbers in WT and Brme1 KO		WT	n=25	n=26	n=29	n=22	n=20			Brme1 KO	n=24	n=23	n=23	n=20	n=22
			for each genotype		Stages	Lep	Zygo	EP	LP	DIP			Stages	Lep	Zygo	EP	LP	DIP
						2	313	196	2	0				2	50	13	0	0
						0	243	189	0	0				19	47	31	0	0
						0	201	119	0	0				21	110	4	0	0
						1	163	150	0	0				0	112	7	0	0
						0	191	132	0	0				22	101	4	0	0
						0	197	83	0	0				101	80	32	0	0
						0	216	117	0	0				9	128	36	0	0
						91	198	180	0	0				20	70	12	0	0
						91	173	132	0	0				15	108	0	0	0
						82	156	126	1	0				30	93	34	0	0
						45	147	137	0	0				20	98	0	0	0
						42	101	62	0	0				108	38	3	0	0
						18	156	54	0	0				2	94	0	1	0
						120	135	54	0	0				26	142	26	0	0
						43	162	54	0	0				2	31	33	0	0
						6	223	74	0	0				37	66	23	0	0
						0	189	84	0	0				1	35	26	0	0
						0	209	43	0	0				1	70	20	0	0
						3	223	51	0	0				3	15	3	0	0
						1	210	47	0	0				6	24	15	0	0
						31	128	68	0					58	85	20		0
						2	111	37	0					11	55	10		0
						2	129	88						12	68	20
						4	115	67						2
						31	96	100
							119	3
								2
								1
								50

## Sheet: Figure 4k
			DMC1 foci numbers in WT,Brme1 KO and Meilb2 KO		WT	n=28	n=46	n=22		Brme1 KO	n=24	n=41	n=37			Meilb2 KO	n=14	n=25
			3 pairs of mice for each genotype		Stages	Lep	Zygo	EP		Stages	Lep	Zygo	EP			Stages	Lep	Zygo
						33	60	27			11	20	3				1	1
						40	50	46			44	47	6				0	1
						20	46	32			23	16	3				1	2
						28	33	43			4	20	6				0	1
						19	28	31			7	20	0				4	2
						28	46	30			16	17	8				0	4
						18	49	26			33	15	16				1	0
						22	81	41			28	63	24				3	1
						38	98	28			11	58	16				1	0
						15	34	23			32	32	4				1	0
						20	31	47			5	51	5				1	1
						18	127	17			4	24	4				3	1
						13	88	12			0	40	3				3	11
						10	61	12			1	84	5				1	4
						2	87	26			5	69	16					2
						2	88	21			23	27	15					1
						21	31	60			4	50	26					7
						0	28	21			8	23	6					0
						8	52	39			4	17	9					1
						10	70	21			36	25	18					2
						6	21	35			49	22	5					2
						11	28	52			22	13	5					2
						7	44				11	100	3					2
						5	51				3	24	7					6
						2	44					37	29					1
						17	31					34	16
						4	29					21	17
						73	32					18	7
							89					25	15
							88					32	13
							76					13	6
							33					21	5
							57					43	9
							44					29	13
							22					47	18
							66					6	28
							44					16	19
							42					47
							51					27
							33					16
							74					30
							29
							39
							90
							93
							54

## Sheet: Figure 4l
					WT	n=20	n=28	n=20			Brme1 KO	n=23	n=22	n=29				Meilb2 KO	n=17	n=31
			RAD51 foci numbers in WT,Brme1 KO and Meilb2 KO		Stages	Lep	Zygo	EP			Stages	Lep	Zygo	EP				Stages	Lep	Zygo
			3 pairs of mice for each genotype			3	135	57				9	105	7					5	5
						8	128	36				26	110	5					3	2
						9	123	31				6	85	6					2	1
						47	107	22				26	91	7					6	1
						62	110	38				27	81	10					4	5
						28	49	27				81	43	15					0	6
						0	141	45				75	71	5					0	1
						92	138	54				45	112	24					0	2
						13	138	48				89	49	20					1	9
						20	126	17				1	49	31					4	0
						40	140	17				10	89	12					0	1
						28	75	19				19	108	13					3	3
						11	77	8				9	63	10					5	3
						3	130	75				11	71	11					1	4
						38	80	67				27	49	37					0	1
						26	68	46				30	86	29					2	5
						10	79	108				48	57	44					5	2
						25	73	24				8	89	10						3
						67	84	37				18	62	13						5
						2	122	38				16	81	10						3
							202					11	102	48						1
							182					18	58	44						5
							83					22		32						6
							105							19						1
							149							18						5
							151							16						5
							170							5						0
							100							4						2
														14						3
																				1
																				1

[truncated: 16 more sheets: Figure 5a, Figure 5b, Figure 5c, Figure 5d, Figure 6a, Figure 6b, Figure 6c , Figure 6d, Figure 7a, Figure 7b, Figure 8a, Figure 8e, Figure 8g, Figure S3a, Figure S4e, Figure S5]
